# Supplementary material for: Effect of initiation of antiretroviral drugs for HIV prevention or treatment on the vaginal microbiome of pregnant women in Malawi
Source: NPJ Biofilms Microbiomes. 2025 Apr 26;11:67. doi: 10.1038/s41522-025-00697-8 (PMC12033299; doi:10.1038/s41522-025-00697-8)
Supplement: Supplementary file 2 — Supplementary Code 1 [file 41522_2025_697_MOESM2_ESM.zip]

Archive with 1 entries (1 files):
- Supplementary 1.html
